# Supplementary material for: Age-Related Anabolic Resistance: Nutritional and Exercise Strategies, and Potential Relevance to Life-Long Exercisers
Source: Nutrients. 2025 Nov 9;17(22):3503. doi: 10.3390/nu17223503 (PMC12655298; doi:10.3390/nu17223503)
Supplement: Supplementary file 1 [file nutrients-17-03503-s001.zip]

Archive with 1 entries (1 files):
- nutrients-3961235-supplementary.pdf
